# Supplementary material for: Discovery of Novel AKT Inhibitors with Enhanced Anti-Tumor Effects in Combination with the MEK Inhibitor
Source: PLoS One. 2014 Jun 30;9(6):e100880. doi: 10.1371/journal.pone.0100880 (PMC4076210; doi:10.1371/journal.pone.0100880)
Supplement: Table S1 — Kinase selectivity of GSK2110183 and GSK2141795. (XLSX) [file pone.0100880.s005.xlsx]

## Sheet: Table S1
	% Inhibition
Kinase	GSK2110183A (0.5 µM)	GSK2110183A (10 µM)	GSK2141795A (0.5 µM)	GSK2141795A (10 µM)
Abl (H396P) (h)	-2	10	4	1
Abl (M351T)(h)	0	24	-7	-3
Abl (Q252H) (h)	6	11	-1	3
Abl(h)	8	4	12	13
Abl(m)	8	-5	1	7
Abl(T315I)(h)	-1	6	-2	-2
Abl(Y253F)(h)	2	9	-18	-11
ACK1(h)	1	8	-2	0
ALK(h)	-22	0	-8	-4
ALK4(h)	3	0	-8	-18
AMPK(r)	3	56	10	76
Arg(h)	-3	-1	-13	-17
Arg(m)	-1	1	-1	7
ARK5(h)	-6	9	-5	18
ASK1(h)	-2	3	-21	-14
Aurora-A(h)	0	23	-10	31
Axl(h)	6	37	-2	-6
Blk(m)	-12	9	-35	8
Bmx(h)	-2	18	-6	21
BRK(h)	0	-2	-15	25
BrSK1(h)	-3	10	-2	7
BrSK2(h)	-2	17	2	27
BTK(h)	2	4	7	6
BTK(R28H)(h)	-10	0	2	-5
CaMKI(h)	3	24	-30	16
CaMKIIβ(h)	5	61	15	75
CaMKIIγ(h)	39	89	48	92
CaMKIIδ(h)	-20	12	53	94
CaMKIV(h)	-15	0	-18	-21
CaMKIδ(h)	18	78	16	84
CDK1/cyclinB(h)	-3	7	-5	12
CDK2/cyclinA(h)	-10	1	1	20
CDK2/cyclinE(h)	3	12	-2	29
CDK3/cyclinE(h)	0	20	-13	30
CDK5/p25(h)	-4	28	-8	37
CDK5/p35(h)	-10	17	-14	32
CDK6/cyclinD3(h)	0	5	-12	-12
CDK7/cyclinH/MAT1(h)	62	96	64	101
CDK9/cyclin T1(h)	0	48	15	72
CHK1(h)	13	34	-9	21
CHK2(h)	39	97	36	91
CHK2(I157T)(h)	-4	0	55	88
CHK2(R145W)(h)	42	101	56	90
CK1(y)	3	54	35	93
CK1γ1(h)	-1	20	-6	39
CK1γ2(h)	-2	41	5	64
CK1γ3(h)	7	28	-14	51
CK1δ(h)	-1	49	-2	63
CK2(h)	3	8	4	9
CK2α2(h)	2	4	1	-5
cKit(D816H)(h)	-6	-3	-15	43
cKit(D816V)(h)	0	9	-17	-16
cKit(h)	13	8	0	-1
cKit(V560G)(h)	-6	4	-25	16
cKit(V654A)(h)	-9	-9	-2	-3
CLK2(h)	28	87	58	94
CLK3(h)	5	75	2	59
c-RAF(h)	-2	11	-4	13
CSK(h)	11	15	0	-14
cSRC(h)	-1	22	-6	49
DAPK1(h)	1	28	1	41
DAPK2(h)	-1	37	-10	58
DCAMKL2(h)	14	61	29	81
DDR2(h)	1	6	3	12
DMPK(h)	-8	1	-12	-5
DRAK1(h)	10	40	-18	24
DYRK2(h)	2	24	16	64
eEF-2K(h)	-3	13	4	3
EGFR(h)	-4	2	-42	-40
EGFR(L858R)(h)	3	15	3	24
EGFR(L861Q)(h)	-4	21	-13	21
EGFR(T790M)(h)	-1	2	-5	2
EGFR(T790M,L858R)(h)	-32	-3	-7	18
EphA1(h)	-14	-5	4	53
EphA2(h)	-17	-4	25	39
EphA3(h)	1	11	-7	21
EphA4(h)	-1	-12	-10	-8
EphA5(h)	5	9	-6	10
EphA7(h)	-4	8	-3	16
EphA8(h)	-19	-7	-4	25
EphB1(h)	-2	-4	-5	-5
EphB2(h)	-8	4	-8	0
EphB3(h)	12	-9	-2	9
EphB4(h)	0	10	5	5
ErbB4(h)	-4	4	-11	-5
FAK(h)	1	39	-3	5
Fer(h)	-8	16	1	-4
Fes(h)	9	48	0	80
FGFR1(h)	-8	-5	-15	-6
FGFR1(V561M)(h)	-4	16	15	36
FGFR2(h)	0	-2	-8	2
FGFR2(N549H)(h)	-1	-1	-2	-5
FGFR3(h)	-6	9	-14	2
FGFR4(h)	0	19	24	19
Fgr(h)	3	45	2	68
Flt1(h)	-35	-28	-4	21
Flt3(D835Y)(h)	12	71	6	81
Flt3(h)	-8	24	-12	22
Flt4(h)	4	21	-6	23
Fms(h)	-1	3	-13	3
Fyn(h)	-3	12	-8	10
GCK(h)	-1	10	-13	7
GRK5(h)	-8	-1	4	43
GRK6(h)	-8	10	-16	26
GRK7(h)	64	96	42	76
GSK3α(h)	-2	-1	-26	-19
GSK3β(h)	4	5	-8	-13
Haspin(h)	46	90	76	101
Hck(h)	-21	-8	-5	27
HIPK1(h)	9	72	2	62
HIPK2(h)	25	87	26	83
HIPK3(h)	-3	72	7	63
IGF-1R(h)	7	25	6	31
IKKα(h)	9	8	-12	6
IKKβ(h)	5	18	-2	13
IR(h)	35	32	-8	41
IRAK1(h)	-5	3	-19	-4
IRAK4(h)	-15	-5	-12	0
IRR(h)	-11	-8	-16	-11
Itk(h)	0	2	-15	-7
JAK2(h)	-31	-55	-13	-27
JAK3(h)	6	-3	-6	-14
JNK1α1(h)	-2	13	-9	-5
JNK2α2(h)	-15	-13	-15	-23
JNK3(h)	-5	6	-5	3
KDR(h)	13	7	-6	-3
Lck(h)	7	35	-18	21
LIMK1(h)	21	25	3	18
LKB1(h)	-2	40	-18	18
LOK(h)	-9	5	-14	11
Lyn(h)	-12	7	-10	41
Lyn(m)	-2	20	8	44
MAPK1(h)	-26	10	4	58
MAPK2(h)	-2	17	11	49
MAPK2(m)	6	12	1	47
MAPKAP-K2(h)	-11	4	-6	-12
MAPKAP-K3(h)	4	10	-8	-2
MARK1(h)	26	88	-11	53
MEK1(h)	-1	24	0	26
MELK(h)	79	97	80	97
Mer(h)	2	65	10	63
Met(h)	-7	11	-28	-6
MINK(h)	6	8	-5	3
MKK4(m)	25	57	8	36
MKK6(h)	6	36	14	66
MKK7β(h)	12	28	-13	-30
MLCK(h)	4	60	5	58
MLK1(h)	-8	11	-14	45
Mnk2(h)	22	84	9	80
MRCKα(h)	-9	-5	-6	-2
MRCKβ(h)	-4	11	-8	3
MSK1(h)	85	98	90	95
MSK2(h)	85	97	98	102
MSSK1(h)	-1	12	-6	10
MST1(h)	-2	19	-10	25
MST2(h)	-4	-2	-2	4
MST3(h)	14	50	10	63
mTOR(h)	17	-9	-16	-4
mTOR/FKBP12(h)	3	5	-19	-21
MuSK(h)	-25	-20	-11	-2
NEK11(h)	-13	-11	-11	-2
NEK2(h)	-10	-8	-4	2
NEK3(h)	-14	-10	6	12
NEK6(h)	-25	-11	-17	-22
NEK7(h)	-8	-12	-9	-32
NLK(h)	-8	32	4	46
p70S6K(h)	78	97	88	98
PAK2(h)	-2	23	22	25
PAK3(h)	-2	62	6	28
PAK4(h)	-13	17	4	39
PAK5(h)	2	49	0	40
PAK6(h)	13	73	11	64
PAR-1Bα(h)	15	84	24	83
PASK(h)	4	45	11	49
PDGFRα(D842V)(h)	-16	-4	-5	15
PDGFRα(h)	-2	-2	-4	-4
PDGFRα(V561D)(h)	2	26	-5	14
PDGFRβ(h)	2	5	-7	-4
PDK1(h)	-12	-6	3	19
PhKγ2(h)	31	89	23	88
Pim-1(h)	-8	93	15	47
Pim-2(h)	5	35	-7	9
Pim-3(h)	-25	-13	-10	-4
PKA(h)	94	96	99	97
PKBα(h)	102	103	99	99
PKBβ(h)	97	99	95	99
PKBγ(h)	99	100	98	98
PKCα(h)	2	40	10	62
PKCβI(h)	61	96	74	97
PKCβII(h)	2	75	44	91
PKCγ(h)	39	90	63	95
PKCδ(h)	48	92	67	85
PKCε(h)	19	80	32	81
PKCζ(h)	-4	37	5	74
PKCη(h)	78	97	86	99
PKCθ(h)	62	94	82	94
PKCι(h)	1	50	0	43
PKCμ(h)	27	81	37	91
PKD2(h)	11	56	17	66
PKG1α(h)	99	99	100	99
PKG1β(h)	101	101	101	100
Plk1(h)	-21	-6	-34	8
Plk3(h)	-3	16	-7	59
PRAK(h)	-35	-57	2	-17
PRK2(h)	71	99	81	96
PrKX(h)	70	96	91	98
PTK5(h)	4	18	11	70
Pyk2(h)	-7	2	1	16
Ret (V804L)(h)	-5	16	4	21
Ret(h)	4	14	-19	31
Ret(V804M)(h)	5	26	-2	25
RIPK2(h)	-8	-3	3	15
ROCK-I(h)	12	77	18	71
ROCK-II(h)	76	96	70	95
ROCK-II(r)	73	97	72	98
Ron(h)	12	30	5	73
Ros(h)	-10	-10	0	5
Rse(h)	6	51	2	33
Rsk1(h)	49	89	44	91
Rsk1(r)	24	89	57	95
Rsk2(h)	63	97	73	100
Rsk3(h)	35	89	51	94
Rsk4(h)	34	71	18	65
SAPK2a(h)	-13	-8	-7	-3
SAPK2a(T106M)(h)	-5	-6	-15	-33
SAPK2b(h)	-8	-13	-17	-9
SAPK3(h)	-6	20	-14	14
SAPK4(h)	3	64	-9	54
SGK(h)	36	87	47	90
SGK2(h)	51	95	67	97
SGK3(h)	7	76	18	84
SIK(h)	-6	16	-4	64
Snk(h)	-8	18	-12	15
Src(1-530)(h)	-12	61	-30	30
Src(T341M)(h)	24	83	34	88
SRPK1(h)	-1	18	5	17
SRPK2(h)	26	37	1	27
STK33(h)	56	94	82	77
Syk(h)	3	39	-18	35
TAK1(h)	-3	1	-10	-10
TAO1(h)	15	49	-4	24
TAO2(h)	-7	12	-5	-2
TAO3(h)	-2	24	-16	-4
TBK1(h)	1	2	1	4
Tie2(h)	-56	-10	-6	9
Tie2(R849W)(h)	-8	-9	-8	11
Tie2(Y897S)(h)	-5	-4	-4	2
TLK2(h)	-2	-1	-11	10
TrkA(h)	9	69	-13	63
TrkB(h)	15	74	27	85
TSSK1(h)	16	84	21	83
TSSK2(h)	4	44	7	53
Txk(h)	-9	15	11	30
ULK2(h)	0	15	6	26
ULK3(h)	20	72	0	49
VRK2(h)	-8	-5	-15	-5
WNK2(h)	1	26	-12	3
WNK3(h)	0	16	-2	1
Yes(h)	2	38	-4	83
ZAP-70(h)	8	-2	-23	-24
ZIPK(h)	0	62	19	78
