# Supplementary material for: Discovery of Novel AKT Inhibitors with Enhanced Anti-Tumor Effects in Combination with the MEK Inhibitor
Source: PLoS One. 2014 Jun 30;9(6):e100880. doi: 10.1371/journal.pone.0100880 (PMC4076210; doi:10.1371/journal.pone.0100880)
Supplement: Table S2 — Anti-proliferative activity of GSK2110183 and GSK2141795 against solid tumor cell lines. (XLSX) [file pone.0100880.s006.xlsx]

## Sheet: Table S2
Histology	Cell Line	PIK3CA	PTEN	BRAF	KRAS	GSK2110183 IC50 (nM)	GSK2141795 IC50 (nM)
Bladder	J82	P124L	N212fs*1	Wild Type	Wild Type	2068.25	783.45
Bladder	647V	Wild Type	Wild Type	Wild Type	Wild Type	11458.2	7554.95
Bladder	BFTC905	Wild Type	Wild Type	frameshift	Wild Type	2643.15	1375.05
Bladder	SW780	Wild Type	Wild Type	frameshift	Wild Type	8440.66	4963.41
Bladder	UMUC3	Wild Type	M1*404del	Wild Type	G12C	10033	5826.88
Brain	CCFSTTG1	Wild Type	L112R	Wild Type	Wild Type	672.721	163.683
Brain	SW1783	Wild Type	R233*	Wild Type	Wild Type	591.73	182.199
Brain	SF295	Wild Type	R233*	Wild Type	Wild Type	835.395	373.198
Brain	SF539	Wild Type	mutant?	Wild Type	Wild Type	890.738	387.746
Brain	SW1088	Wild Type	R55fs*1	Wild Type	Wild Type	951.55	532.1
Brain	DKMG	N345S	Wild Type	Wild Type	Wild Type	3681.14	945.874
Brain	U138MG	Wild Type	mutant	Wild Type	Wild Type	2805.71	1162.84
Brain	U87MG	Wild Type	mutant?	Wild Type	Wild Type	4966.39	3315.35
Brain	A172	Wild Type	R55fs*1	Wild Type	Wild Type	10078.9	5695.36
Brain	SNB75	Wild Type	Wild Type	Wild Type	Wild Type	1474.08	449.226
Brain	U251	Wild Type	E242fs*15	frameshift	Wild Type	2433.65	1225.25
Brain	H4	Wild Type	M1*404del	frameshift	Wild Type	2988.65	1631.7
Brain	DBTRG05MG	Wild Type	mutant?	V600E	Wild Type	4426.57	3692.61
Breast	ZR75-1	Wild Type	L108R	Wild Type	Wild Type	87.9235	33.004
Breast	EFM19	H1047L	Wild Type	Wild Type	Wild Type	116.792	48.822
Breast	T-47D	H1047R; I391M	Wild Type	Wild Type	Wild Type	331	62.95
Breast	BT20	P539R; H1047R	Wild Type	Wild Type	Wild Type	310.529	78.9537
Breast	HCC1954	H1047R	Wild Type	Wild Type	Wild Type	319.691	116.784
Breast	MDAMB453	H1047R	Wild Type	Wild Type	Wild Type	1167.3	473.85
Breast	MDAMB175-VII	Wild Type	Wild Type	Wild Type	Wild Type	188.896	86.044
Breast	SKBR3	Wild Type	Wild Type	Wild Type	Wild Type	370.965	95.976
Breast	HCC70	Wild Type	F90fs*9	frameshift	Wild Type	81.0115	38.4125
Breast	MCF7	E545K	Wild Type	frameshift	Wild Type	473.033	138.753
Breast	MDAMB468	E545A	L70fs*7	E26D	Wild Type	995.45	369.25
Breast	KPL1	E545K	Wild Type	frameshift	Wild Type	3827.93	1392.83
Breast	DU4475	Wild Type	Wild Type	V600E	Wild Type	2270.81	1760.82
Breast	MDAMB231	Wild Type	Wild Type	G464V	G13D	13228.5	7620.45
Breast	NCIADRRES	Wild Type	Wild Type	Wild Type	P121H	12288.4	8011.74
Cervix	DoTc24510	Wild Type	Wild Type	Wild Type	Wild Type	2244.5	1377.65
Cervix	HeLa	Wild Type	Wild Type	Wild Type	Wild Type	6332.25	5719.75
Cervix	C-41	Wild Type	Wild Type	Wild Type	Wild Type	15150.8	15490
Cervix	C-33A	R88Q	R130*	A115V	Wild Type	541.35	237.55
Cervix	HT3	Wild Type	Wild Type	frameshift	Wild Type	2663.12	1449.06
Cervix	SW756	Wild Type	Wild Type	frameshift	G12C	10352.7	8286.15
Colon	KM12	H179R	K267fs*9; G129*	Wild Type	Wild Type	6484.75	3271.15
Colon	SW48	Wild Type	Wild Type	Wild Type	Wild Type	807.3	328.35
Colon	COLO320DM	Wild Type	Wild Type	Wild Type	Wild Type	1337.45	698.1
Colon	NCIH716	Wild Type	Wild Type	Wild Type	Wild Type	3846.05	1642.97
Colon	RKO	H1047R	Wild Type	V600E	Wild Type	1456.3	676.2
Colon	HT29	P449T	Wild Type	V600E; T119S	Wild Type	2017.9	1034.65
Colon	LS174T	H1047R	Wild Type	D211G	G12D	3472.5	1363.52
Colon	T84	E542K	Wild Type	frameshift	G13D	8490.15	2238.2
Colon	HCT116	H1047R	Wild Type	Wild Type	G13D	5643.8	3993.7
Colon	DLD1	D549N; E545K	Wild Type	Wild Type	G13D	8453.45	5921.1
Colon	SW1417	Wild Type	Wild Type	V600E	Wild Type	3955.12	1359.61
Colon	HCC2998	Wild Type	Wild Type	Wild Type	A146T	2202.46	1400.12
Colon	LS1034	Wild Type	Wild Type	frameshift	A146T	3170.63	1638.02
Colon	COLO205	Wild Type	Wild Type	V600E	Wild Type	7579.2	3675.1
Colon	SW480	Wild Type	Wild Type	Wild Type	G12V	>30000	10255
Head & Neck	G401	Wild Type	Wild Type	Wild Type	Wild Type	1122.65	473.45
Head & Neck	HN5	Wild Type	Wild Type	Wild Type	Wild Type	2960.5	1992.85
Head & Neck	CAL27	Wild Type	Wild Type	Wild Type	Wild Type	8010.04	6591.16
Head & Neck	FADU	Wild Type	Wild Type	Wild Type	Wild Type	10488.3	9180.23
Head & Neck	SCC-13	Wild Type	Wild Type	Wild Type	Wild Type	18764.4	23676.9
Head & Neck	SCC12	I391M	mutant	Del	Wild Type	3853.44	1288.55
Head & Neck	SCC9	I391M	Wild Type	frameshift	Wild Type	6579.92	2387.05
Head & Neck	SCC15	Wild Type	Wild Type	frameshift	Wild Type	4175	1981.45
Head & Neck	SCC-25	Wild Type	Wild Type	frameshift	Wild Type	4693.45	2478.5
Kidney	786-O	Wild Type	Q149*	Wild Type	Wild Type	1641.6	576.7
Kidney	ACHN	Wild Type	Wild Type	Wild Type	Wild Type	3706.16	1477.57
Kidney	TK10	Wild Type	Wild Type	Wild Type	Wild Type	4797.63	3330.02
Kidney	SN12C	Wild Type	Wild Type	Wild Type	Wild Type	>30000	11305.1
Liver	HEP3B	Wild Type	Wild Type	Wild Type	Wild Type	399.1	153.55
Liver	SNU449	Wild Type	F241L	frameshift	Wild Type	6656.23	6049.13
Liver	C3A	Wild Type	Wild Type	frameshift	Wild Type	1752.3	966.35
Liver	SNU398	Wild Type	Wild Type	frameshift	Wild Type	27309.8	13450
Lung	SCLC3	I391M; Q546K	C136Y; C83Y; I224M; F341V; F81S; L182V; L186V; P30L; R234W	Wild Type	Wild Type	220.35	54.3
Lung	NCIH446	Wild Type	frameshift	Wild Type	Wild Type	1135.95	255.574
Lung	NCIH2081	Wild Type	C124F	Wild Type	Wild Type	730.366	506.817
Lung	NCIH69	G106R108del	Wild Type	Wild Type	Wild Type	1386.21	648.168
Lung	NCIH2052	Wild Type	Y155C	Wild Type	Wild Type	4745.04	1587.2
Lung	NCIH1563	Wild Type	Wild Type	Wild Type	Wild Type	582.392	140.346
Lung	NCIH520	Wild Type	Wild Type	Wild Type	Wild Type	935.05	200.304
Lung	NCIH2228	Wild Type	Wild Type	Wild Type	Wild Type	925.75	408.55
Lung	CALU3	Wild Type	Wild Type	Wild Type	Wild Type	3307.09	850.453
Lung	NCI-H209	Wild Type	Wild Type	Wild Type	Wild Type	4425.55	852.987
Lung	SKMES-1	Wild Type	Wild Type	Wild Type	Wild Type	4555.47	2185.29
Lung	NCIH292	Wild Type	Wild Type	Wild Type	Wild Type	4816.72	2869.42
Lung	NCIH630	Wild Type	Wild Type	Wild Type	Wild Type	5948.25	3083.1
Lung	NCI-H2170	Wild Type	Wild Type	Wild Type	Wild Type	1557.36	3189.47
Lung	NCIH661	Wild Type	Wild Type	Wild Type	Wild Type	5499.74	3301.86
Lung	NCIH322	Wild Type	Wild Type	Wild Type	Wild Type	9335.05	4709.65
Lung	NCIH146	Wild Type	Wild Type	Wild Type	Wild Type	11333	7772.78
Lung	NCIH82	Wild Type	Wild Type	Wild Type	Wild Type	29325.5	15089.2
Lung	NCIH508	E545	Wild Type	G596R	Wild Type	309.063	158.684
Lung	NCIH187	Wild Type	Wild Type	frameshift	Wild Type	262.704	115.357
Lung	NCIH226	Wild Type	Wild Type	frameshift	Wild Type	6139.34	2754.79
Lung	EKVX	Wild Type	Wild Type	frameshift	Wild Type	5542.58	3907.64
Lung	NCIH157	I391M	G251C	Wild Type	G12R	2033.9	1342.7
Lung	NCIH460	E545K	Wild Type	Wild Type	Q61H	3732.35	1942.7
Lung	SHP77	I391M	R233*	frameshift	G12V	5220.21	3098.46
Lung	NCIH747	Wild Type	Wild Type	Wild Type	G13D	2054.02	473.886
Lung	NCI-H358	Wild Type	Wild Type	Wild Type	G12C	1925.3	635.45
Lung	A549	Wild Type	Wild Type	Wild Type	G12S	3276.05	1535.6
Lung	NCIH2122	Wild Type	Wild Type	frameshift	G12C	2969.6	1908.95
Lung	A427	Wild Type	Wild Type	Wild Type	G12D	18975.6	1962.17
Lung	NCIH1792	Wild Type	Wild Type	Wild Type	G12C	4680.98	2843.27
Lung	NCIH2030	Wild Type	Wild Type	Wild Type	G12C	5669.5	3155.55
Lung	CALU6	Wild Type	Wild Type	Wild Type	Q61K	5492.85	3723.35
Lung	CORL23	Wild Type	Wild Type	Wild Type	G12V	3914.58	5512.85
Lung	SW900	Wild Type	Wild Type	Wild Type	G12D	15601.9	8217.45
Neuroblastoma	SKNF1	Wild Type	Wild Type	Wild Type	Wild Type	885.926	239.487
Neuroblastoma	MCIXC	Wild Type	Wild Type	Wild Type	Wild Type	1055.2	282.4
Neuroblastoma	BE2C	Wild Type	Wild Type	Wild Type	Wild Type	1467.2	664.25
Neuroblastoma	CHP212	Wild Type	Wild Type	frameshift	Wild Type	2321.16	595.184
Neuroblastoma	SKNAS	Wild Type	Wild Type	frameshift	Wild Type	7089.35	3396.45
Normal Breast	MCF10A					644.101	527.978
Normal Endothelial	HUVEC					3004.49	3180.51
Oesophagus	OE21	Wild Type	Wild Type	Wild Type	Wild Type	255.6	111
Oesophagus	OE19	Wild Type	Wild Type	Wild Type	Wild Type	5523.15	2283.55
Oesophagus	KYSE30	Wild Type	Wild Type	Wild Type	Wild Type	3438.28	3214.1
Oesophagus	OE33	Wild Type	Wild Type	Wild Type	Wild Type	8074.15	4283.25
Ovary	SKOV3	H1047R	Wild Type	Wild Type	Wild Type	1102.09	434.624
Ovary	A2780	Wild Type	K128R130del	Wild Type	Wild Type	4025.28	2304.53
Ovary	COLO704	Wild Type	Wild Type	Wild Type	Wild Type	339.35	103.6
Ovary	OVCAR3	Wild Type	Wild Type	Wild Type	Wild Type	5848.31	3150.17
Ovary	CAOV3	Wild Type	Wild Type	Wild Type	Wild Type	6183.14	4231.74
Ovary	OVCAR4	Wild Type	Wild Type	Wild Type	Wild Type	20048.5	29325.5
Ovary	IGROV1	R38C	T319fs*1	frameshift	Wild Type	54	21.05
Ovary	OV90	Wild Type	Wild Type	N486P490del	Wild Type	4685.58	2085.24
Ovary	ES2	I391M	Wild Type	V600E	Wild Type	4521.65	1745.7
Ovary	OVCAR5	Wild Type	Wild Type	Wild Type	G12V	7718.45	5265.85
Pancreas	BXPC3	Wild Type	Wild Type	Wild Type	Wild Type	>30000	17172.2
Pancreas	MiaPaCa	Wild Type	Wild Type	Wild Type	G12C	1708.95	870.55
Pancreas	Panc1	Wild Type	Wild Type	Wild Type	G12D	4420.9	2218.05
Pancreas	Capan2	Wild Type	Wild Type	Wild Type	G12V	9383.1	4229.35
Pancreas	HPAFII	Wild Type	Wild Type	frameshift	G12D	7491.61	4330.3
Pancreas	PL45	Wild Type	Wild Type	Wild Type	G12D	6978.99	6099.84
Pancreas	SW1990	Wild Type	Wild Type	Wild Type	G12D	13252.6	9147.18
Pancreas	YAPC	Wild Type	Wild Type	frameshift	G12V	8304.5	10304.9
Pancreas	Panc02.03	Wild Type	Wild Type	Wild Type	G12D	14448.1	10731.1
Prostate	LNCAP	Wild Type	K6fs*4	Wild Type	Wild Type	76.1954	56.947
Prostate	PC3	Wild Type	R55fs*1	Wild Type	Wild Type	3020.7	1385.9
Prostate	DU145	Wild Type	Wild Type	Wild Type	Wild Type	6537.97	3462.48
Prostate	22Rv1	Q546R	Wild Type	L597R	Wild Type	705.65	244.3
Sarcoma	MESSA	Wild Type	P30L	Wild Type	Wild Type	660.439	342.242
Sarcoma	SJRH30	Wild Type	Wild Type	Wild Type	Wild Type	919.208	283.939
Sarcoma	RDES	Wild Type	Wild Type	Wild Type	Wild Type	2411.79	807.878
Sarcoma	TE381T	Wild Type	Wild Type	Wild Type	Wild Type	1630.11	833.973
Sarcoma	A204	Wild Type	Wild Type	Wild Type	Wild Type	2135.36	1060.54
Sarcoma	SAOS2	Wild Type	Wild Type	Wild Type	Wild Type	5349.58	2367.19
Sarcoma	HT1080	Wild Type	Wild Type	Wild Type	Wild Type	7924.4	3464.55
Sarcoma	U20S	Wild Type	Wild Type	Wild Type	Wild Type	>30000	23215.7
Sarcoma	SKUT1B	R88Q		Del	Wild Type	21.4	10.15
Sarcoma	SKUT1	R88Q	T319fs*1; N323fs*2	frameshift	Wild Type	503.8	201.85
Sarcoma	HOS	I391M	Wild Type	frameshift	Wild Type	2459.13	1180.79
Sarcoma	KHOS240S	I391M	Wild Type	frameshift	Wild Type	8148.39	7397.13
Sarcoma	SW684	Wild Type	Wild Type	frameshift	Wild Type	1042	336.277
Sarcoma	SKLMS1	Wild Type	Wild Type	frameshift	Wild Type	7979.45	5872.25
Sarcoma	RD	Wild Type	Wild Type	frameshift	Wild Type	11287	6288.41
Sarcoma	SW872	Wild Type	M1*404del	V600E	Wild Type	918.65	289.3
Sarcoma	GCT	Wild Type	P204L	V600E	Wild Type	5889.67	3203.54
Sarcoma	A673	Wild Type	Wild Type	V600E	Wild Type	19852	3405.45
Skin	CHL1	Wild Type	Wild Type	Wild Type	Wild Type	3793.38	3044.18
Skin	HMCB	Wild Type	Wild Type	frameshift	Wild Type	4456.28	2824.54
Skin	UACC62	Wild Type	P248fs*5	V600E	Wild Type	2089.39	1228.78
Skin	SKMEL28	Wild Type	T167A	V600E	Wild Type	3229.25	1606.55
Skin	C32TG	Wild Type	Wild Type	V600E	Wild Type	975.064	536.867
Skin	M14	Wild Type	Wild Type	V600E	Wild Type	4875.61	1881.35
Skin	SKMEL1	Wild Type	Wild Type	V600E	Wild Type	2143.1	2495.41
Skin	UACC257	Wild Type	Wild Type	V600E	Wild Type	5257.13	2989.5
Skin	SH4	Wild Type	Wild Type	V600E	Wild Type	>30000	5524.6
Skin	A375	Wild Type	Wild Type	V600E	Wild Type	8682.9	13796.8
Stomach	NCIN87	I391M	Wild Type	Wild Type	Wild Type	1285.83	567.884
Stomach	KATOIII	Wild Type	Wild Type	Wild Type	Wild Type	570.548	254.539
Stomach	HS746T	Wild Type	Wild Type	Wild Type	Wild Type	2067.37	1086.3
Stomach	SNU5	Wild Type	Wild Type	Wild Type	Wild Type	11821.9	7805.76
Stomach	SNU16	Wild Type	Wild Type	frameshift	Wild Type	6583.52	7205.06
Stomach	AGS	E453K	Wild Type	Wild Type	G12D	964.415	490.656
Stomach	SNU1	Wild Type	Wild Type	frameshift	G12D	2144.93	1418.78
Thyroid	SW579	I391M	Wild Type	Wild Type	Wild Type	1816.91	956.888
Thyroid	CGTHW1	I391M	Wild Type	frameshift	Wild Type	3065.53	2099.52
Thyroid	CAL62	I391M	Wild Type	frameshift	G12R	10411.2	8050.37
