# Supplementary material for: Discovery of Novel AKT Inhibitors with Enhanced Anti-Tumor Effects in Combination with the MEK Inhibitor
Source: PLoS One. 2014 Jun 30;9(6):e100880. doi: 10.1371/journal.pone.0100880 (PMC4076210; doi:10.1371/journal.pone.0100880)
Supplement: Table S3 — Anti-proliferative activity of GSK2110183 and GSK2141795 against hematological tumor cell lines. (XLSX) [file pone.0100880.s007.xlsx]

## Sheet: Table S3
Cell Line	Disease	Cell Type	GSK2110183 IC50 (nM)	GSK2141795 IC50 (nM)
SD-1	ALL	B Cell	10	14.6
Molt-4	ALL	T Cell	14.45	9.75
P116	ALL	T Cell	26.9667	18.4
Jurkat	ALL	T Cell	28.4	16.5
JR45.01	ALL	T Cell	32.95	15.75
CEM/C3	ALL	T Cell	35.35	18.15
8E5	ALL	T Cell	42.8	30.8
I2.1	ALL	T Cell	47.85	26.05
CEM/C2	ALL	T Cell	48.3	22.2
J.RT-T3.5	ALL	T Cell	54.15	29.95
CCRFSB	ALL	B Cell	56.2667	19.75
J.Gamma-1	ALL	T Cell	57	20.55
MOLT3	ALL	T Cell	62.2667	18.6667
LOUCY	ALL	T Cell	63.4	12.95
I9.2	ALL	T Cell	76.5	42.55
A3	ALL	T Cell	77.2	38.05
CEM/C1	ALL	T Cell	108.65	30.3
J.Cam.1.6	ALL	T Cell	109.978	40.6565
KARPAS-231	ALL	B Cell	118.65	35.7
SUPTI(VB)	ALL	T Cell	200.133	114.9
Reh	ALL	pre-B Cell	291.833	92.4
SEM	ALL	pre-B Cell	346.767	210.033
Nalm-6	ALL	pre-B Cell	351.967	73.55
CCRFCEM	ALL	T Cell	368.933	145.667
MOLT16	ALL	T Cell	481.45	14.55
RS4;11	ALL	B Cell	538.8	176.8
RCH-ACV	ALL	pre-B Cell	667.95	157.2
697	ALL	pre-B Cell	737.05	299.65
Tanoue	ALL	B Cell	1045.1	1458.1
MHH-CALL-3	ALL	pre-B Cell	1224.15	25.9333
MN60	ALL	B Cell	1927.05	653.4
SUP B15	ALL	B Cell	1941.35	824.35
HSB2	ALL	T Cell	5348	576.2
BDCM	AML	B Cell	26.15	14.15
KG-1	AML	B Cell	61.3	280.75
Nomo-1	AML	B Cell	103.9	47.7
OCI-AML-3	AML	B Cell	112.65	28.25
Kasumi-1	AML	Myeloblast	131.4	22.25
CESS	AML	B Cell	475.3	9.15
ML-2	AML	Myelomonocytic	980.5	398.7
Kasumi-2	AML	Myeloblast	995.75	456.8
OCI-M1	AML	B Cell	1127.15	643.6
MV-4-11	AML	Myelomonocytic	1272.45	875.2
HL-60	AML	Myeloblast	2576	3716.2
GDM-1	AML	Monoblast	2823.45	3070.85
PLB985	AML	B Cell	2989.2	1144.25
OCI-AML-2	AML	B Cell	10304.5	18148
HEL92.1.7	AML	Erythroleukemia	14129.1	7756.35
NU-DHL-1	Burkitt's Lymphoma	B Cell	63.5	16.1
P3HR-1	Burkitt's Lymphoma	B Cell	68.9	17.35
1A2	Burkitt's Lymphoma	B Cell	103.967	93.0667
EB1	Burkitt's Lymphoma	B Cell	110.45	49.2
HKB-11	Burkitt's Lymphoma	B Cell	167.4	51.5
HT	Burkitt's Lymphoma	B Cell	206.1	93.3
GA-10	Burkitt's Lymphoma	B Cell	237.3	17.25
DAUDI	Burkitt's Lymphoma	B Cell	441.1	269.35
EB2	Burkitt's Lymphoma	B Cell	631.35	255.5
HS-Sultan	Burkitt's Lymphoma	B Cell	648.9	226.2
JM1	Burkitt's Lymphoma	pre-B Cell	758.6	212.25
Namalwa	Burkitt's Lymphoma	B Cell	907.9	300.45
MC116	Burkitt's Lymphoma	B Cell	1075.8	319.85
NC-37	Burkitt's Lymphoma	B Cell	1780.45	751.65
JIYOYE	Burkitt's Lymphoma	B Cell	1847.35	535.75
BC1	Burkitt's Lymphoma	B Cell	2095.13	465.367
SC1	Burkitt's Lymphoma	B Cell	2127.3	965.45
CA46	Burkitt's Lymphoma	B Cell	2321.05	948.1
ST486	Burkitt's Lymphoma	B Cell	2452.7	744.85
EB3	Burkitt's Lymphoma	B Cell	2972.9	1761.1
Raji	Burkitt's Lymphoma	B Cell	6589.65	6367.4
DG75	Burkitt's Lymphoma	B Cell	14905	14819
BC3	Burkitt's Lymphoma	B Cell	16327	3126.1
JVM2	CLL	B Cell	26.65	13.3
MEC-2	CLL	B Cell	76.8667	111.5
SKW-3	CLL	B Cell	100.8	25.55
JVM13	CLL	B Cell	248.867	83.5333
EHEB	CLL	B Cell	285.9	50.7
MEC1	CLL	B Cell	423.35	168.25
JVM-3	CLL	B Cell	6936.4	8482.15
Ku812	CML	Basophilic Leukocyte	187.35	71.5
BV173	CML	pre-B Cell	1211.45	859.5
EM2	CML	Unspecified	1218.2	1647.9
K562	CML	Lymphoblast	4450.4	9782.7
CML-T1	CML	T Cell	5075.53	5234.17
MEG01	CML	Megakaryoblastic	6141.05	284.65
L428	Hodgkin's Lymphoma	Unspecified	1.35	1.2
RPMI 6666	Hodgkin's Lymphoma	Lymphoblast	134.9	120.7
TO 175.T	Hodgkin's Lymphoma	Unspecified	8486.5	5253.1
HD-MY-Z	Hodgkin's Lymphoma	Unspecified	9124.5	8288.85
MC/CAR	Multiple Myeloma	B Cell	294.6	40.1
ARH77	Multiple Myeloma	B Cell	312.933	155.167
SKO-007	Multiple Myeloma	B Cell	6773.6	4893.6
Pfeiffer	Non-Hodgkin's Lymphoma	B Cell	12.9333	10.3333
DOHH-2	Non-Hodgkin's Lymphoma	B Cell	37.7333	10.5
SU-DHL-16	Non-Hodgkin's Lymphoma	B Cell	62.4	23.1
SU-DHL-6	Non-Hodgkin's Lymphoma	B Cell	63.35	34.9
SU-DHL-4	Non-Hodgkin's Lymphoma	B Cell	113.75	53.05
SU-DHL-5	Non-Hodgkin's Lymphoma	B Cell	153	30.7
SU-DHL-10	Non-Hodgkin's Lymphoma	B Cell	174.833	73.4
RL	Non-Hodgkin's Lymphoma	B Cell	225.4	71.95
Farage	Non-Hodgkin's Lymphoma	B Cell	270.267	102.967
Toledo	Non-Hodgkin's Lymphoma	B Cell	1147.95	99.15
MHH-PREB-1	Non-Hodgkin's Lymphoma	B Cell	1920.1	932.3
SR	Non-Hodgkin's Lymphoma	Lymphoblast	2513.07	1955.27
REC-1	Non-Hodgkin's Lymphoma	B Cell	3694	721.367
DB	Non-Hodgkin's Lymphoma	B Cell	6314.95	5219.2
HH	Non-Hodgkin's Lymphoma (CTCL)	T Cell	300.85	84.9
HuT78	Non-Hodgkin's Lymphoma (CTCL)	T Cell	544.15	146.833
MJ	Non-Hodgkin's Lymphoma (CTCL)	T Cell	4725.77	2876.1
U937	Non-Hodgkin's Lymphoma (Histiocytic)	Monocyte	25.85	22.05
RC-K8	Non-Hodgkin's Lymphoma (Histiocytic)	B Cell	5387	1754.4
CRO-AP5	Primary Effusion Lymphoma (PEL)	B Cell	67.3	33.75
CRO-AP3	Primary Effusion Lymphoma (PEL)	B Cell	274.9	112.65
